# Supplementary material for: Costs of endovascular and open repair of thoracic aortic aneurysms
Source: Br J Surg. 2023 Dec 13;111(1):znad378. doi: 10.1093/bjs/znad378 (PMC10763539; doi:10.1093/bjs/znad378)
Supplement: znad378_Supplementary_Data [file znad378_supplementary_data.zip]

Archive with 3 entries (3 files):
- STROBE_checklist.docx
- Supplementary-Material.docx
- CHEERS_Checklist.docx
